# Supplementary material for: Neurogenetic dissection of the Drosophila lateral horn reveals major outputs, diverse behavioural functions, and interactions with the mushroom body
Source: eLife. 2019 May 21;8:e43079. doi: 10.7554/eLife.43079 (PMC6529221; doi:10.7554/eLife.43079)
Supplement: Supplementary file 1. — A table of each cell type listed in this study. Where we could not separate cell types genetically we grouped them together as one (see text). For each cell type we display the best two lines (where available), the polarity (Output, Input or Local), the neurotransmitter (acetylcholine, GABA and/or glutamate), the average number of neurons in these lines, if that LH cell type is a ‘core’ LH cell type (see discussion) and, where available, a match to the cell types in Jeanne et al., 2018. [file elife-43079-supp1.xlsx]

## Sheet: Sheet1
Supplementary Table 1
CellType	Polarity	Bestline1	Bestline2	Neurotransmitter	Jeanne2018Name	CoreLH	CellNumber_Mean	CellNumber_sd	GoodLines	IdealLines
PV6a1	Output	L188	L185	Acetylcholine		TRUE	5.66667	1.52753	2	1
PV2c1	Output	L567	L563	Acetylcholine, GABA		TRUE	9.33333	2.08167	2	2
PV4a12/c2	Local	L1893	L1850	Glutamate		TRUE	2.66667	0.57735	3
AV5a1	Output	L1594		GABA		TRUE	3	0	1
LO-PN2	Input	L18		Acetylcholine		LHIN	3	1	1
VNC-PN1	Input	L2445	L2387	Acetylcholine		LHIN	n/a		2
WED-PN1	Input	L1112	L770	GABA		LHIN	6.33333	1.1547	3	6
AV6a1	Output	L1139	L1129	Acetylcholine	L12	TRUE	6.66667	2.08167		2
PV5a3	Output	L123	L163	Acetylcholine		TRUE	7.66667	1.1547	1	2
PD3a1	Local	L141	L1943	Glutamate	Local6	TRUE	5	1	3	1
WED-PN2	Input	L1531		Acetylcholine, GABA		LHIN	5.33333	1.1547	1
AV1a3	Output	L1543		Acetylcholine, GABA		TRUE	5.66667	0.57735		1
AD1e1	Output	L1614	L1591	Acetylcholine		TRUE	5	0	1	1
PV5a1	Output	L290	L166	Acetylcholine		TRUE	11.6667	0.57735	2	3
PV5b2	Output	L168	L263	Acetylcholine		TRUE	8.33333	2.3094	3	1
AD1a2	Output	L1721		Acetylcholine		TRUE	5	0		1
AD1a1/f1	Output	L1744	L1740	Acetylcholine	L1/NA	TRUE	5.66667	0.57735	3	1
AV4b8	Output	L191		GABA		FALSE	7.33333	0.57735	1
PV2d1	Output	L1925	L1899	GABA		FALSE	3.66667	0.57735	1	3
AV1a1	Output	L1990	L1989	Acetylcholine	V3	TRUE	4.33333	0.57735	3	3
AV7a1	Output	L2001	L2051	Acetylcholine, Glutamate		TRUE	4.33333	0.57735	4	1
PV12a1	Input	L2033	L2041	GABA		TRUE	1	0	2
AV2b1/b2	Output	L2087	L2088	Acetylcholine, GABA	NA/V2	TRUE	3.33333	0.57735		2
PV4d1	Output	L2170	L2233	Glutamate		TRUE	9	1	3
PV4a1:5	Local	L542	L1475	Glutamate		TRUE	7.66667	1.1547	4	6
PD3a2	Local	L2385		Glutamate		TRUE	9.33333	2.08167	1
PV4c1	Output	L2392	L2316	Glutamate		TRUE	4.66667	0.57735	2
AD3b1	Output	L1284	L304	Acetylcholine		TRUE	5	1	7	1
AV4a3/a4	Local	L247	L1046	GABA	NA/Local1	TRUE	11	2.645	5
AV4c1/c2	Output	L421		GABA	NA/Local7	TRUE	9.33	1.5		1
PLP-PN1	Input	L260	L272	Acetylcholine		LHIN	2.33333	0.57735		3
AVLP-PN1	Input	L279	L2452	Acetylcholine, GABA		LHIN	10.3333	1.52753	1	1
AV6b1	Output	L1000		GABA		TRUE	1	0		1
PV5g1/g2	Output	L374		Acetylcholine		TRUE	4.66667	1.1547	1
AV6c1	Output	L2382	L732	Glutamate		FALSE	5	1.73205	2
WED-PN3	Input	L1668	L1518	GABA		LHIN	5.33333	0.57735	3	5
AD1b2	Output	L1538	L1539	Acetylcholine	ML2/ML3	TRUE	11	3.6	1	4
PV4b3	Output	L509		Glutamate		TRUE	1	0	1
PV5k1	Output	L528	L1478	Glutamate		FALSE	3.66667	0.57735	3	1
PV3f1	Output	L578	L206	Acetylcholine		TRUE	5.33333	1.52753	2
AV4a1	Local	L788	L1574	GABA	Local4	TRUE	4.33333	0.57735	3
PV5b3	Output	L849	L1727	Acetylcholine		TRUE	7	1	2	2
WED-PN6	Input	L85		GABA		LHIN	3	0	1
PV2a1/b1	Local	L258	L259	GABA		TRUE	6.66667	1.52753	1	3
PV5c1	Output	L1293	L173	Acetylcholine	L15	TRUE	12	1	4	9
AV2a1/a4	Output	L629		Acetylcholine, GABA		TRUE	4.33	0.5773	1
PV4d3/d4	Output	L979		Glutamate		TRUE	4.33333	0.57735	1
PD2a1/b1	Output	L989	L990	Acetylcholine	ML9/NA	TRUE	6.33333	0.57735	5	1
PV5b1	Output	L1554	L2456	Acetylcholine		TRUE	11.3333	1.52753	3
PD2f1	Output	L2453		Glutamate		TRUE	5	1	1
MB-C1	Output	L2449	L1900	GABA		TRUE	2.66667	0.57735	4	1
PPL2ab-PN1	Input	L2454		GABA, Dopamine		TRUE	n/a		1
AD1d1	Output	L2446		Acetylcholine		TRUE	9.33	0.57		1
PV4c3	Output	L1959	L2047	Glutamate		TRUE	7	1	4
PV4a9	Local	L1197	L2223	Glutamate		TRUE	2.66667	0.57735	2
PV6a3	Output	L2193	L2185	Acetylcholine		TRUE	5	1	6	2
WED-PN4	Input	L1940		Acetylcholine, GABA		LHIN	7.33333	0.57735	1
GNG-PN1	Input	L2201		Acetylcholine		LHIN	1.33333	0.57735	1
WED-PN5	Input	L1337	L2448	Acetylcholine, GABA		LHIN	5.33333	2.08167	1	1
AV4b3	Output	L1479		GABA		TRUE	3.66667	0.57735		1
AV6b3	Output	L180		GABA		FALSE	5.66667	0.57735	1
AV4b4	Output	L412	L2451	GABA		TRUE	7.33333	1.1547	3
PV5c2	Output	L721	L808	Acetylcholine	L14	TRUE	5	1	1	5
PV4b1/b2	Output	L1827	L1828	Glutamate		TRUE	10.6667	2.08167	2
PV6c1	Output	L2220		Acetylcholine		TRUE	1	0	1
LO-PN1	Input	L2094		Acetylcholine		LHIN	6.66	0.577		1
