# Supplementary material for: Neurogenetic dissection of the Drosophila lateral horn reveals major outputs, diverse behavioural functions, and interactions with the mushroom body
Source: eLife. 2019 May 21;8:e43079. doi: 10.7554/eLife.43079 (PMC6529221; doi:10.7554/eLife.43079)
Supplement: Supplementary file 2. — A table of all split-GAL4 lines listed by their line code, hemidrivers, constituent cell types and line quality (good, ideal or combinatorial, see text). Note that combinatorial lines with multiple cell types have an entry for each cell type. [file elife-43079-supp2.xlsx]

## Sheet: Sheet1
Supplementary Table 2
LineCode	AD	DBD	Cell-Type	Quality
L15	49F02	10G01	PV4a1:5	Good
L18	84F07	10G01	LO-PN2	Good
L19	13C04	11B07	AD3b1	Good
L20	14B11	11B07	AD3b1	Good
L85	50H07	16H04	WED-PN6	Good
L86	94D12	16H04	PV2a1/b1	Ideal
L97	14E05	19A04	PV6a3	Good
L135	93F07	21D06	PV2a1/b1	Good
L141	79C09	22A12	PD3a1	Ideal
L159	54G12	24C08	AV4b3	Combinatorial
L159	54G12	24C08	PV2c1	Combinatorial
L168	46A08	25B07	PV5b2	Ideal
L166	31D07	25B07	PV5a1	Good
L180	24C08	30E03	AV6b3	Ideal
L185	20A03	30H02	PV6a1	Ideal
L188	47B03	30H02	PV6a1	Ideal
L194	22A12	31B01	PD3a1	Good
L200	25B07	31D07	PV5a1	Good
L204	43D01	31D07	AD3b1	Good
L234	42D01	34E07	PV4a1:5	Good
L240	54G12	34G01	AV4b4	Good
L240	54G12	34G01	AV4b4	Good
L258	21D06	37F05	PV2a1/b1	Ideal
L259	93F07	37F05	PV2a1/b1	Ideal
L260	46E07	38F08	PLP-PN1	Good
L263	14B11	38F08	PV5b2	Good
L272	14E05	41H09	PLP-PN1	Ideal
L279	70G05	41H09	AVLP-PN1	Ideal
L291	31D07	45F12	PV5a1	Ideal
L320	33E02	47B03	PV6a3	Combinatorial
L320	33E02	47B03	PV6a1	Combinatorial
L320	33E02	47B03	PV6a1	Combinatorial
L374	13E04	53B06	PV5g1/g2	Good
L451	50H07	59C09	WED-PN3	Good
L163	16C09	25B07	PV5a3	Ideal
L173	16C09	28A10	PV5c1	Ideal
L206	70G02	31D07	PV3f1	Good
L528	65H10	81E08	PV5k1	Ideal
L2447	25D01	19F09	WED-PN1	Good
L2448	10E07	53C10	WED-PN5	Ideal
L2449	17A04	65D07	MB-C1	Ideal
L2450	25B07	45F12	PV5a1	Ideal
L2451	54G12	22B12	AV4b4	Good
L2452	Ddc	83H01	AVLP-PN1	Good
L2446	55C09	VT029753	AD1d1	Ideal
L2453	20A02	67F03	PD2f1	Good
L2454	TH	42H01	PPL2ab-PN1	Good
L2455	48H12	41B07	PV5k1	Good
L507	34E09	78G09	PV5k1	Good
L1828	64B08	95F09	PV4b1/b2	Good
L719	34C08	17B08	PV5c1	Good
L1666	50H07	85A07	WED-PN3	Ideal
L578	70G02	94F11	PV3f1	Good
L1668	65H10	85A07	WED-PN3	Ideal
L1531	85A07	66A08	WED-PN2	Good
L1543	76E07	66B12	AV1a3	Ideal
L1518	85A07	65H10	WED-PN3	Ideal
L1112	37E08	41H07	WED-PN1	Ideal
L728	76E07	18B11	AV1a1	Good
L1328	48E02	53C02	PV2c1	Good
L1479	84F07	65C07	AV4b3	Ideal
L1350	49G06	53D01	PV5b3	Good
L1337	41H07	53C10	WED-PN5	Good
L954	76C08	34E07	PV4a1:5	Good
L1481	11B07	65C07	AD3b1	Good
L290	38D01	45F12	PV5a1	Ideal
L1422	85A07	59C09	WED-PN3	Ideal
L1358	76E07	53D01	AV1a1	Good
L989	29G05	37G11	PD2a1/b1	Good
L983	20G10	37E08	WED-PN1	Good
L991	73B12	37G11	PD2a1/b1	Good
L247	82F03	34G01	AV4a3/a4	Good
L542	42D01	86A05	PV4a1:5	Ideal
L481	14E05	65H10	AD3b1	Good
L788	34C08	22C12	AV4a1	Good
L1478	64E06	65C07	PV5k1	Good
L1197	30F11	48D05	PV4a9	Good
L117	82F03	20A03	AV4a3/a4	Good
L849	11E08	28A10	PV5b3	Good
L2456	38D01	77F05	PV5b1	Good
L68	47B03	14B11	PV6a1	Good
L196	79C09	31B01	PD3a1	Good
L458	13C04	59F02	AD3b1	Good
L1475	86A05	65C07	PV4a1:5	Ideal
L1467	65C07	76C08	PV4a1:5	Good
L1111	20G10	41H07	WED-PN1	Ideal
L984	41H07	37E08	WED-PN1	Good
L1046	82F03	41G09	AV4a3/a4	Good
L123	16C09	20G01	PV5a3	Ideal
L771	41H07	20G10	WED-PN1	Good
L124	54G12	20G01	AV4a1	Good
L1107	49H05	41H07	WED-PN3	Good
L1594	43D01	76G09	AV5a1	Good
L1574	20G01	76G09	AV4a1	Good
L412	22B12	54G12	AV4b4	Good
L1297	34C08	52H12	PV5c1	Good
L1302	20C12	52H12	PV5c1	Good
L1296	28A10	52H12	PV5c1	Ideal
L1295	25B07	52H12	PV5b2	Ideal
L1667	59C09	85A07	WED-PN3	Ideal
L1735	76C08	86A05	PV4a1:5	Ideal
L1129	14B11	44G08	AV6a1	Ideal
L1284	38F08	52H12	AD3b1	Good
L1293	16C09	52H12	PV5c1	Ideal
L509	13C04	79C09	PV4b3	Good
L979	84F07	37A11	PV4d3/d4	Good
L807	25B07	25B10	PV5c2	Good
L1397	11E08	58F03	PV4c3	Good
L808	84A06	25B10	PV5c2	Ideal
L455	46E11	59F02	AV6a1	Combinatorial
L455	46E11	59F02	AD3b1	Combinatorial
L87	16C09	17B08	PV5c1	Ideal
L191	84F07	30H02	AV4b8	Good
L102	47B03	19A04	PV6a3	Combinatorial
L421	38D01	54G12	AV4c1/c2	Ideal
L563	16C09	94F11	PV2c1	Ideal
L178	89A01	28A10	PV5c1	Ideal
L248	93E08	34G01	AV4a3/a4	Good
L304	65H10	46E11	AD3b1	Ideal
L567	22B12	94F11	PV2c1	Ideal
L1224	16C09	48E02	PV2c1	Good
L1225	19E06	48E02	PV5c1	Ideal
L1237	20G10	48E02	WED-PN1	Ideal
L1294	19E06	52H12	PV5c1	Ideal
L1727	16C09	85F05	PV5b3	Ideal
L1739	11E08	92A07	AD1a1/f1	Good
L1740	12H12	92A07	AD1a1/f1	Good
L707	12H12	15A01	AD1a1/f1	Ideal
L718	19E06	17B08	PV5c1	Ideal
L798	19E06	25B07	PV5b3	Ideal
L843	19E06	28A10	PV5c1	Ideal
L1000	94B04	38F08	AV6b1	Ideal
L1139	93A02	44G08	AV6a1	Ideal
L1157	41H07	46E07	PLP-PN1	Ideal
L1291	94B04	52H12	PV5c1	Combinatorial
L1291	94B04	52H12	PV5g1/g2	Combinatorial
L1300	84A06	52H12	PV5c2	Ideal
L1314	93A02	53B06	PV5b2	Good
L1314	93A02	53B06	PV5a3	Good
L1354	49B08	53D01	PV4a1:5	Ideal
L1396	94B04	55C09	AD1b2	Ideal
L1477	49B08	65C07	PV4a1:5	Ideal
L1538	93A02	66B12	AD1b2	Ideal
L1554	91F03	71D08	PV5b1	Good
L1614	44G08	81A04	AD1e1	Good
L1721	92D09	85F05	AD1a2	Ideal
L1744	92D09	92A07	AD1a1/f1	Ideal
L1749	79C09	92A07	PV4a1:5	Combinatorial
L1749	79C09	92A07	PD3a2	Combinatorial
L1812	92D09	94F11	AD1a1/f1	Good
L629	30A10	10H02	AV2a1/a4	Good
L721	51H04	17B08	PV5c2	Ideal
L770	37E08	20G10	WED-PN1	Ideal
L772	48E02	20G10	WED-PN1	Ideal
L945	91F03	33E02	PV5b1	Good
L985	48E02	37E08	WED-PN1	Good
L990	48F03	37G11	PD2a1/b1	Ideal
L1925	VT017375	75C05	PV2d1	Ideal
L2001	VT022244	VT014480	AV7a1	Ideal
L2002	VT044340	VT014480	AV7a1	Good
L2022	VT017183	VT022244	AV7a1	Good
L2033	VT043152	VT027015	PV12a1	Good
L2041	VT049488	VT043152	PV12a1	Good
L2051	VT022244	VT044340	AV7a1	Good
L2059	VT022244	VT050273	AV7a1	Good
L2060	VT044340	VT050273	AV7a1	Good
L2066	VT055836	VT065319	PV6a3	Good
L2098	24C08	20A03	AV4b4	Good
L2185	64B08	VT029317	PV6a3	Good
L2233	37A11	VT050273	PV4d1	Good
L2241	37G11	VT043140	PD2a1/b1	Ideal
L1842	49B08	18B06	PV4a12/c2	Good
L1865	VT002033	34E07	PV6a3	Good
L1899	VT007394	75C05	PV2d1	Ideal
L1933	49G06	34E07	PV4a1:5	Ideal
L1949	VT002216	85A07	WED-PN3	Good
L1940	66A08	VT000926	WED-PN4	Good
L1983	76E07	VT008671	AV1a1	Ideal
L1893	18B06	VT024617	PV4a12/c2	Good
L1979	17A04	VT026759	MB-C1	Good
L1950	17A04	VT006903	MB-C1	Good
L1995	17A04	VT020605	MB-C1	Good
L2029	34E07	VT013949	PV6a3	Ideal
L1989	22D02	VT008671	AV1a1	Ideal
L2049	25B07	VT013596	PV5b2	Good
L1900	17A04	VT041432	MB-C1	Ideal
L1955	11G08	VT017375	PV2a1/b1	Combinatorial
L1955	11G08	VT017375	PV2d1	Combinatorial
L1847	VT000848	75C05	PV2d1	Ideal
L1850	49B08	VT024617	PV4a12/c2	Good
L1961	34E07	VT002033	PV6a3	Good
L1990	25G10	VT008671	AV1a1	Ideal
L1938	11E08	30A10	PV4c3	Good
L1943	22A12	VT020714	PD3a1	Good
L2223	VT058488	82E01	PV4a9	Good
L2161	VT008659	VT002834	PV4d1	Good
L2239	VT002050	37G11	PD2a1/b1	Good
L2087	VT006486	VT060731	AV2b1/b2	Ideal
L2219	VT029317	VT060077	PV6a3	Ideal
L2220	VT041887	VT060077	PV6c1	Good
L2170	VT002834	VT008659	PV4d1	Good
L2392	34E09	VT023823	PV4c1	Good
L2382	VT006202	VT008671	AV6c1	Good
L2188	VT002834	VT029317	PV6a3	Good
L2094	VT006486	VT008489	LO-PN1	Ideal
L2387	44G08	VT016266	VNC-PN1	Good
L2385	70G05	VT008683	PD3a2	Good
L1959	58F03	30A10	PV4c3	Good
L2088	VT060731	VT006486	AV2b1/b2	Ideal
L2193	VT060077	VT029317	PV6a3	Ideal
L2445	VT026019	41C05	VNC-PN1	Good
L2047	58F03	85A07	PV4c3	Good
L2201	VT058720	VT041887	GNG-PN1	Good
L1827	30A10	95F09	PV4b1/b2	Good
L2316	VT023823	34E09		Good
L2111	24C08	53C02	PV2c1	Good
L2278	VT050226	VT026001	AD1b2	Ideal
L1299	51H04	52H12	PV5c1	Ideal
L1550	64G04	69H02	PV6a3	Good
L1569	25G10	76E07	AV1a1	Good
L1539	94B04	66B12	AD1b2	Ideal
L2363	48F03	73C07	PD2a1/b1	Good
L1779	55C09	94B04	AD1b2	Ideal
L1591	27C09	76G09	AD1e1	Ideal
L754	84A06	19E06	PV5c2	Ideal
L732	70D02	18B12	AV6c1	Good
