# Supplementary material for: Neurogenetic dissection of the Drosophila lateral horn reveals major outputs, diverse behavioural functions, and interactions with the mushroom body
Source: eLife. 2019 May 21;8:e43079. doi: 10.7554/eLife.43079 (PMC6529221; doi:10.7554/eLife.43079)
Supplement: Supplementary file 3. — A table of split-GAL4 lines are listed by their line code, presence of a significant valence response in our assay (see Materials and methods for statistics) and cell type. Note the screen included three control genotypes: empty split-GAL4, Gr66a (aversion) and MB83c (attraction). [file elife-43079-supp3.xlsx]

## Sheet: Sheet1
Supplementary Table 3
Genotype	MedianPI	Valence	NewCellType
Gr66a	-0.767397	Significant	Control
LH1000	0.24149	Not Significant	AV6b1
LH102	0.185059	Not Significant	PV6a3
LH1111	0.256611	Not Significant	WED-PN1
LH1129	0.200937	Not Significant	AV6a1
LH1139	0.132905	Not Significant	AV6a1
LH1157	0.150517	Not Significant	PLP-PN1
LH1224	0.187738	Not Significant	PV2c1
LH1225	0.191166	Not Significant	PV5c1
LH123	0.250087	Not Significant	PV5a3
LH1284	0.168973	Not Significant	AD3b1
LH1291	0.079255	Significant	PV5c1+PV5g1/g2
LH1293	0.00889414	Significant	PV5c1
LH1296	0.154829	Not Significant	PV5c1
LH1302	0.147776	Not Significant	PV5c1
LH1354	0.054678	Significant	PV5a1
LH141	0.257432	Not Significant	PD3a1
LH1422	0.161696	Not Significant	WED-PN3
LH1475	0.0823986	Significant	PV4a1:5
LH1479	0.109163	Not Significant	AV4b3
LH1481	0.117882	Not Significant	AD3b1
LH1518	0.227545	Not Significant	WED-PN3
LH1538	0.531558	Significant	AD1b2
LH1543	0.224976	Not Significant	AV1a3
LH159	0.230487	Not Significant	AV4b3+PV2c1
LH1614	0.26349	Not Significant	AD1e1
LH163	0.208548	Not Significant	PV5a3
LH166	0.24723	Not Significant	PV5a1
LH1668	0.144025	Not Significant	WED-PN3
LH168	0.166163	Not Significant	PV5b2
LH1721	0.254989	Not Significant	AD1a2
LH1727	0.108001	Not Significant	PV5b3
LH173	-0.00162379	Significant	PV5c1
LH1735	-0.019945	Significant	PV4a1:5
LH1740	0.285722	Not Significant	AD1a1/f1
LH1744	0.127991	Not Significant	AD1a1/f1
LH1749	0.225002	Not Significant	PD3a2+PV4a1:5
LH178	0.263725	Not Significant	PV5c1
LH180	0.2472	Not Significant	AV6b3
LH1847	0.0876723	Not Significant	PV2d1
LH188	0.200067	Not Significant	PV6a1
LH1899	0.14898	Not Significant	PV2d1
LH1900	0.216451	Not Significant	MB-C1
LH1925	0.178358	Not Significant	PV2d1
LH1955	0.180414	Not Significant	PV2a1/b1+PV2d1
LH1983	0.0252775	Significant	AV1a1
LH1989	0.229352	Not Significant	AV1a1
LH1990	0.144101	Not Significant	AV1a1
LH2001	0.135608	Not Significant	AV7a1
LH2087	0.148776	Not Significant	AV2b1/b2
LH2088	0.196864	Not Significant	AV2b1/b2
LH2193	0.421625	Significant	PV6a3
LH2241	0.15322	Not Significant	PD2a1/b1
LH2387	0.0913871	Significant	VNC-PN1
LH240	0.144088	Not Significant	AV4a3/a4
LH258	0.133381	Not Significant	PV2a1/b1
LH259	0.187481	Not Significant	PV2a1/b1
LH260	0.195555	Not Significant	PLP-PN1
LH279	0.071542	Not Significant	AVLP-PN1
LH291	0.379728	Significant	PV5a1
LH304	0.0398481	Significant	AD3b1
LH307	0.194954	Not Significant	AV4b4
LH320	0.2221	Not Significant	AV6a1+PV6a3+PV6a1
LH325	0.204394	Not Significant	AV6b1
LH412	0.16421	Not Significant	AV4b4
LH421	0.292662	Not Significant	AV4c1/c2
LH455	0.157841	Not Significant	AV6a1+AD3b1
LH509	0.214344	Not Significant	PV4b3
LH528	0.127534	Not Significant	PV5k1
LH542	0.0612849	Significant	PV4a1:5
LH563	0.122727	Not Significant	PV2c1
LH567	0.285534	Not Significant	PV2c1
LH718	0.122299	Not Significant	PV5c1
LH721	0.120376	Not Significant	PV5c2
LH728	-0.22743	Significant	AV1a1
LH770	0.0877152	Not Significant	WED-PN1
LH772	0.131828	Not Significant	WED-PN1
LH798	0.16594	Not Significant	PV5b3
LH807	0.081949	Not Significant	PV5c2
LH808	0.126041	Not Significant	PV5c2
LH843	0.228381	Not Significant	PV5c1
LH86	0.168617	Not Significant	PV2a1/b1
LH87	0.140359	Not Significant	PV5c1
LH97	0.0855541	Not Significant	PV6a3
LH983	0.192925	Not Significant	WED-PN1
LH989	0.16784	Not Significant	PD2a1/b1
LH990	0.114728	Not Significant	PD2a1/b1
LH991	0.090384	Significant	PD2a1/b1
LH2456	0.268532	Not Significant	PV5b1
MB083C	0.360934	Not Significant	Control
EmptySp	0.231133	#N/A	Control
