# Supplementary material for: Neurogenetic dissection of the Drosophila lateral horn reveals major outputs, diverse behavioural functions, and interactions with the mushroom body
Source: eLife. 2019 May 21;8:e43079. doi: 10.7554/eLife.43079 (PMC6529221; doi:10.7554/eLife.43079)
Supplement: Supplementary file 4. — Different lines for PV4a1:5 which had a behavioural phenotype were used to generate single neurons by the MCFO approach (Nern et al., 2015). Each split-GAL4 line and the number of neurons of each cell type (eg. PV4a2) are listed. [file elife-43079-supp4.xlsx]

## Sheet: Sheet1
Supplementary Table 4
Line	Cell-Type	Number of single neurons found
L1354	PV4a3	2
L1354	PV4a4	2
L1475	PV4a2	2
L1475	PV4a4	6
L1475	PV4a3	2
L1477	PV4a3	1
L1477	PV4a4	1
L1477	PV4a5	1
L1735	PV4a1	1
L1735	PV4a2	3
L1735	PV4a3	3
L1735	PV4a5	5
L542	PV4a1	2
L542	PV4a2	1
L542	PV4a4	1
